# Supplementary material for: Adding α,α-disubstituted and β-linked monomers to the genetic code of an organism
Source: Nature. 2024 Jan 10;625(7995):603–10. doi: 10.1038/s41586-023-06897-6 (PMC10794150; doi:10.1038/s41586-023-06897-6)
Supplement: Supplementary file 3 — Source data for Figs 4 and 5 and Supplementary Figs 2, 6, 14–22 and 45. [file 41586_2023_6897_MOESM3_ESM.xlsx]

## Sheet: Fig. 4 (test evo)
383 clones were picked, miniprepped and sequenced, out of which 45 were discarded due to insufficient sequencing quality. The remaining sequences corresponded to 260 unique sequences, with a variable number of occurrence. Only the mean value of the measurements were used for further processing.
Variant(residues at positions 300,302,305,306,309,344,346,348,384,399,401,417, 421)	mean gfp fluorescence (+2 CbzK))	mean gfp fluorescence (-)	number of ocurrences
AHLIQMACYSVWG	15404.7	10843	1
AHLYLMGCYSVWG	43752.9	45491.3	1
CHLGLMGCYSVWG	5191.71	2900.4	1
CHLLLMTLYSVWG	45354.8	42378.3	1
DALFLMCCYSVWG	3151.1	2836.33	1
DALVLMGCYSVWG	2370.68	2019.19	1
DALYFMVCYSVWG	22344.5	1048.04	1
DELFLMACYSVWG	32081.6	35472.2	1
DELLLMACYSVWG	39537.3	39470.2	1
DELWVMGCYSVWG	4439.48	4870.77	1
DHLLLMGCYSVWG	10246.6	10381.9	2
DLLFLMACYSVWG	1066.87	1031.94	1
DMLYLMGCYSVWG	3762.18	3332.01	1
DNLFLMGCYSVWG	1088.25	921.796	1
DQLGLMGCYSVWG	729.388	736.505	1
DQLSLTAIYSVWG	678.62	638.724	2
DSLFFMACYSVWG	1773.12	1868.2	1
DTLRAMDCYSVWG	14728.3	764.802	1
DTLYLMALYSVWG	5280.61	5110.44	1
EALYSMNCYSVWG	2525.09	678.935	1
EKLGEMFCYSVWG	698.679	672.049	1
FSLFTMQCYSVWG	788.33	816.406	1
FTLFLMGCYSVWG	3622.6	2563.18	2
FTLYLMNCYSVWG	969.714	910.286	1
KNLAHMGCYSVWG	626.551	506.383	1
KQLFVMRCYSVWG	646.255	681.002	1
LELRCMCCYSVWG	8296.56	684.855	1
LHLAAMDCYSVWG	44198.1	714.736	1
LLLFGMKCYSVWG	734.579	763.087	1
MALAAMHCYSVWG	29969.5	662.288	1
MALAAMNCYSVWG	55701.4	594.644	1
MALAAMTCYSVWG	985.393	702.026	1
MALAGMNCYSVWG	41573.7	600.442	3
MALAIMGCYSVWG	2256.14	644.081	3
MALAKMHCYSVWG	3867.52	647.521	1
MALALMECYSVWG	10185.5	768.314	1
MALALMGCYSVWG	19039.1	2011.59	9
MALALMLCYSVWG	6768.28	645.049	3
MALALMNCYSVWG	81682.6	815.329	4
MALALMTCYSVWG	848.284	696.409	1
MALALMVCYSVWG	8735.63	2103.12	1
MALAMMDCYSVWG	11644.3	721.956	1
MALAMMHCYSVWG	74246.4	767.038	1
MALAMMLCYSVWG	10140	600.443	1
MALAMMSCYSVWG	28886.7	2102.47	1
MALAQIFIYSVWG	692.265	613.527	1
MALASMNCYSVWG	36362.4	586.918	3
MALAVMHCYSVWG	21804.7	665.097	2
MALAVMNCYSVWG	63055.5	620.965	2
MALCAMCCYSVWG	713.351	599.163	1
MALCGMNCYSVWG	48203.2	609.626	1
MALCGMVCYSVWG	660.957	552.336	1
MALCIMNCYSVWG	45956.8	618.213	1
MALCLMGCYSVWG	2327.28	905.862	1
MALCVMNCYSVWG	27793.7	569.203	1
MALFAMACYSVWG	794.749	627.881	1
MALFAMNCYSVWG	59472.2	665.822	2
MALFFMACYSVWG	7364.14	6587.78	1
MALFLMACYSVWG	15919.7	13145.2	1
MALFLMGCYSVWG	3384.66	3745.19	1
MALFVMNCYSVWG	16826.9	684.06	1
MALGAMNCYSVWG	34503.7	655.498	3
MALGCMNCYSVWG	29633.9	604.807	1
MALGGMNCYSVWG	1059.75	578.434	2
MALGIMHCYSVWG	9631.78	576.592	1
MALGIMNCYSVWG	41218	616.877	2
MALGLMALYSVWG	28911.9	25863.3	1
MALGLMDCYSVWG	12612.7	5442.42	1
MALGLMGCYSVWG	21216.5	1208.6	2
MALGLMHCYSVWG	58963.6	644.752	4
MALGLMNCYSVWG	81700.3	751.03	2
MALGLMQCYSVWG	44622.8	786.735	1
MALGMMGCYSVWG	15063.6	721.073	2
MALGMMNCYSVWG	78327.1	696.527	2
MALGTMNCYSVWG	885.902	633.422	1
MALGVMHCYSVWG	3001.58	578.283	1
MALGVMKCYSVWG	56315.3	1944.72	1
MALGVMNCYSVWG	51898.1	837.095	2
MALIAMDCYSVWG	1833.24	586.517	1
MALICMDCYSVWG	1162.13	672.668	1
MALIFMNCYSVWG	9997.99	609.52	2
MALIGCSAYSVWG	805.095	526.59	1
MALIMMQCYSVWG	2042.01	730.112	1
MALISMNCYSVWG	29213.2	587.276	2
MALKAMNCYSVWG	63849.4	625.36	1
MALLCMNCYSVWG	10447.4	579.444	1
MALLFMNCYSVWG	3180.13	640.995	1
MALLGMHCYSVWG	771.106	580.117	1
MALLGMNCYSVWG	26241.3	650.715	1
MALLSMNCYSVWG	13066.6	637.804	1
MALLTMNCYSVWG	6703.61	617.326	2
MALLVMNCYSVWG	13159.7	613.187	1
MALMAMLCYSVWG	30670	664.165	1
MALMGMECYSVWG	7377.67	1079.66	1
MALMGMVCYSVWG	18035.2	660.815	1
MALMSMVCYSVWG	5292.19	600.936	1
MALNAMNCYSVWG	17279.8	615.572	1
MALNIMGCYSVWG	792.013	611.949	1
MALPGLQGTVPAL	621.343	566.851	1
MALQAMNCYSVWG	44554.3	596.002	1
MALRAMNCYSVWG	66548.9	699.011	1
MALRCMNCYSVWG	56805.2	614.451	1
MALRFMNCYSVWG	12933.5	649.264	2
MALRGMNCYSVWG	51309.4	594.406	1
MALRIMNCYSVWG	48176.7	729.79	1
MALRSMNCYSVWG	31603.6	630.282	2
MALRTMNCYSVWG	43964.4	614.56	2
MALSAMNCYSVWG	53366.2	618.182	1
MALSGMNCYSVWG	56168.6	622.313	1
MALSIMNCYSVWG	6791.71	601.609	1
MALSLMHCYSVWG	14354.1	698.837	1
MALSLMNCYSVWG	35550.7	663.272	5
MALSSMNCYSVWG	4947.71	557.229	1
MALTMMHCYSVWG	10955.2	758.853	1
MALVGMNCYSVWG	4102.23	603.726	2
MALVIMHCYSVWG	5162.15	598.973	1
MALVLMGCYSVWG	2220.04	710.858	1
MALVLMHCYSVWG	38973.4	707.691	2
MALVLMNCYSVWG	54324.9	677.985	3
MALVSMNCYSVWG	49467.6	884.009	2
MALVTMNCYSVWG	13434.9	590.337	2
MALVVMNCYSVWG	25525.4	604.797	2
MALWLTKSYSVWG	846.798	566.304	1
MALYAMKCYSVWG	9247.49	517.125	1
MALYAMLCYSVWG	40767.1	608.222	1
MALYAMNCYSVWG	76379.2	604.24	1
MALYAMTCYSVWG	47466	746.835	1
MALYCMNCYSVWG	72500.5	685.561	1
MALYFMNCYSVWG	22933.1	812.389	1
MALYGMGCYSVWG	2364.42	589.714	1
MALYGMNCYSVWG	73223.8	624.579	1
MALYGMVCYSVWG	47687.9	671.084	1
MALYHMNCYSVWG	2836.66	593.789	1
MALYLMACYSVWG	16369.7	13671	1
MALYLMAKYSVWG	765.625	527.453	1
MALYNMNCYSVWG	50009.4	702.5	1
MALYQHELYSVWG	632.714	492.562	1
MALYSMCCYSVWG	13732.4	642.244	1
MALYSMHCYSVWG	8016.25	772.677	1
MALYSMNCYSVWG	72932.3	661.978	3
MALYTMNCYSVWG	68865.4	621.308	3
MALYVCIAYSVWG	992.054	682.665	1
MALYVMHCYSVWG	6835.3	1077.41	1
MALYVMNCYSVWG	73281.7	640.015	4
MALYVMTCYSVWG	730.539	507.205	1
MHLYLADFYSVWG	946.078	908.865	1
MTLFLMGCYSVWG	737.205	682.391	1
MTLVLMGCYSVWG	760.74	613.648	1
NTLGFMACYSVWG	680.26	696.078	1
QHL*LEGCYSVWG	846.647	702.461	1
QHL*LQRVYSVWG	596.396	575.529	1
QSLSLMGCYSVWG	972.007	657.258	1
SALREMGCYSVWG	11905.9	9780.95	1
SALYLMGKYSVWG	41503.1	39538.2	1
SCLFLMGCYSVWG	25579	30684.3	1
SDLRGMVCYSVWG	14818.5	819.118	1
SHLFFMGEYSVWG	868.492	852.303	1
SHLLLMACYSVWG	59280.8	62052.2	1
SHLYLCSIYSVWG	42491.9	43195.6	1
SHLYLCSLYSVWG	26171.7	25741	1
SHLYLNSIYSVWG	19685.2	18271.4	1
SHLYLSSVYSVWG	26207.9	25350.5	1
SLLFLMGCYSVWG	23634.4	22695	1
SLLWLMACYSVWG	8268.03	6877.24	1
SSLYLMGCYSVWG	15104.5	12991.2	1
STLFLMGCYSVWG	15514.6	11846.2	1
SYLMGMGCYSVWG	16887.7	17491.6	1
TALFDMGCYSVWG	17302.5	17412.3	1
TALFNMGCYSVWG	28378.7	29261.9	1
TALILMGCYSVWG	44029.7	48400.7	1
TALMGMGCYSVWG	30203.8	31553.4	1
TALSLMACYSVWG	24763.1	26758.5	2
TCLFFMGCYSVWG	8973.77	8083.89	1
TCLFLMGCYSVWG	41981	43593	2
TCLLLMGCYSVWG	40165.1	48711.7	1
TCLVLMGCYSVWG	12062.2	11297.9	1
TCLYCMGCYSVWG	755.738	797.633	1
TDLLLMGCYSVWG	4286.58	4215.78	1
TDLRTMSCYSVWG	2831.23	1006.33	1
TELSRMGCYSVWG	38948.6	37982.5	1
TFLCLMGCYSVWG	49627.8	54894.6	1
TFLFIMGCYSVWG	31581.1	29911.1	1
TFLFLGTVYSVWG	767.78	757.318	1
TFLILMGCYSVWG	49445.4	53684.7	1
TFLQNMGCYSVWG	27514.4	28469.8	1
TFLTLMGCYSVWG	25105.7	23087.2	1
TGLFVMGCYSVWG	41898.7	41441	1
TGLHVMGCYSVWG	11025.8	12328.6	2
TGLMGNSIYSVWG	750.556	682.941	1
TGLSLMGCYSVWG	17449.5	15819.4	1
TGLTLMGCYSVWG	41507	44796.5	1
TGLYLMSCYSVWG	40689.7	38571.4	1
TGLYNMGCYSVWG	19805.3	21387.5	1
THLAFMGCYSVWG	24470	23998.2	2
THLCLMACYSVWG	65180	64154.8	1
THLCSMGCYSVWG	16268	15825.2	1
THLFFMGCYSVWG	31539.1	25411.9	1
THLFIMGCYSVWG	40138.1	38640.2	1
THLLFMGCYSVWG	620.406	613.964	1
THLLLMGCYSVWG	16437.2	15388.3	1
THLLLMVCYSVWG	50151.8	53965	1
THLMSMGCYSVWG	58444.1	61026.7	1
THLRQGAVYSVWG	837.462	774.605	1
THLYLASLYSVWG	693.522	697.093	1
THLYLGEFYSVWG	9494.84	8261.4	1
THLYLMAVYSVWG	783.112	725.643	1
THLYLMGCYSVWG	1991.35	972.747	1
THLYLNALYSVWG	15020.1	12801.6	1
THLYLSSLYSVWG	33064.7	24316.6	3
TKLFLMGCYSVWG	1351.24	1496.53	1
TKLLLMACYSVWG	20597.3	27981.7	1
TKLYLMAEYSVWG	49797.3	50067.3	1
TLLALMGCYSVWG	12075.6	12190.8	2
TLLFLMGCYSVWG	48475.2	55081.6	2
TLLFYTLFYSVWG	698.692	695.798	1
TLLLFMGCYSVWG	20653.1	23283.6	1
TLLLLMGCYSVWG	29293.7	35803	1
TLLLVMGCYSVWG	21602.5	23248.7	1
TLLMMMGCYSVWG	49774.2	53206.2	1
TLLYNMSCYSVWG	1657.64	1490.67	2
TMLFFMACYSVWG	15555.8	14537.4	1
TMLFLMGCYSVWG	35344.9	40065.1	2
TMLWMMGCYSVWG	685.276	744.543	1
TMLYLMNCYSVWG	933.218	897.511	1
TNLFLMGCYSVWG	32350.1	17671.6	1
TNLMFMGCYSVWG	2201.1	2125.46	1
TNLYLMGCYSVWG	763.745	736.305	1
TQLALMACYSVWG	68175.5	74831.9	1
TQLFLMVCYSVWG	3994.94	3234.24	2
TQLFMMGCYSVWG	40035.4	39751.6	1
TQLLLMGCYSVWG	20818.3	22228.9	3
TQLNMMGCYSVWG	20051.8	18934.3	1
TQLYIMGCYSVWG	16463.3	16010.1	1
TSLEAAVPYSVWG	516.2	508.215	1
TSLFLMGCYSVWG	52484.9	59444.1	1
TSLLIMGCYSVWG	18709.3	18985.6	1
TSLLLMGCYSVWG	35537.9	33009	2
TSLQMMGCYSVWG	11850	11265.6	1
TSLVLMGCYSVWG	18512.7	18816	2
TSLVVMNCYSVWG	2294.96	695.799	1
TSLYLMGCYSVWG	808.876	748.601	1
TTLLSRRVYSVWG	744.518	722.716	2
TWLQNMGCYSVWG	41248.4	41482	1
TWLTKMGCYSVWG	25471.7	26270.2	1
TWLVAMGCYSVWG	29086.2	26445.9	1
TWLVGMGCYSVWG	24041.3	21378.2	1
TWLVKMALYSVWG	256.805	303.158	1
TYLAKMGCYSVWG	57376.4	64626.2	1
TYLCFMSCYSVWG	833.949	734.806	2
TYLCLMGCYSVWG	57457.5	62500.3	1
TYLKKMGCYSVWG	21680.3	23044	1
TYLLLMGCYSVWG	20665.6	26334.6	2
TYLSFMGCYSVWG	26434.1	21051.3	1
TYLSLVASYSVWG	809.126	827.685	1
TYLTNMCCYSVWG	5836.73	5704.05	1
TYLVFMGCYSVWG	28206.2	27775.8	1
TYLVGMGCYSVWG	11056.7	9343.73	1
VELRMMGCYSVWG	807.161	742.767	1
YDLRAMHCYSVWG	4498.82	864.249	1
discarded			45

## Sheet: Fig. 5 (GFP 150)
gfp fluorescence calculated as relative activity compared to MmPylRS with 4 mM BocK
	minus			4 mM ncM
13_1	0.028591	0.027658	0.029825	0.066993	0.063111	0.068546
13_1evol1	0.079966	0.073406	0.076339	0.144357	0.144283	0.144797
14_1	0.029022	0.02674	0.026806	0.019778	0.019667	0.020177
15_1	0.017085	0.017086	0.01834	0.036452	0.037126	0.037826
16_1	0.019568	0.018398	0.019646	0.017472	0.017861	0.018607
17_1	0.045783	0.048791	0.047799	0.010114	0.010282	0.009769
18_1	0.019469	0.019134	0.021451	0.039221	0.041643	0.041422
19_1	0.054506	0.05356	0.056301	0.395594	0.356564	0.358666
20_1	0.023376	0.023402	0.02584	0.003455	0.003963	0.003877

## Sheet: SI 45 (GFP-3)
gfp fluorescence calculated as relative activity compared to MmPylRS with 4 mM BocK
	minus			4 mM ncM
13_1	0.00661	0.006229	0.006283	0.00631	0.006376	0.006492
13_1evol1	0.014242	0.016095	0.016808	0.012352	0.01192	0.012347
14_1	0.005633	0.005443	0.005911	0.005428	0.005492	0.005877
15_1	0.00554	0.005122	0.005068	0.004485	0.004761	0.004885
16_1	0.004868	0.004829	0.004769	0.004615	0.004789	0.005083
17_1	0.008117	0.008237	0.009322	0.006517	0.006292	0.006925
18_1	0.005035	0.004705	0.004776	0.005554	0.00536	0.005723
19_1	0.010565	0.010252	0.011064	0.007062	0.006593	0.006605
20_1	0.006435	0.006377	0.006356	0.004128	0.004046	0.004313

## Sheet: SI 2 (variants
	CbzK (2)				(-)
	cbzk_rs1	cbzk_rs2	cbzk_rs3	cbzk_rs4	cbzk_rs1	cbzk_rs2	cbzk_rs3	cbzk_rs4
gfp fluorescence / OD (a.u.)	265.845	4413.18	7203.4	35959.4	185.948	335.878	241.434	244.468
	263.453	4278.71	7257.45	34718.3	195.598	345.074	252.286	232.35
	255.932	4169.31	7135.52	34155.1	183.59	343.669	248.663	238.565

## Sheet: SI 14-22 
gfp fluorescence calculated as relative activity compared to MmPylRS with 4 mM BocK
substrate	substrate 3
variant	wt		3_1		3_2		3_3
	(-)	(+)	(-)	(+)	(-)	(+)	(-)	(+)
	0.010608	0.38988	0.027942	0.866542	0.008835	0.535941	0.011477	0.811698
	0.010309	0.334611	0.026056	0.82929	0.008274	0.525582	0.010601	0.799882
	0.011707	0.396885	0.029419	0.930728	0.009277	0.603556	0.011696	0.878106
substrate	substrate 4
variant	wt		4_1		4_2		4_3		4_4
	(-)	(+)	(-)	(+)	(-)	(+)	(-)	(+)	(-)	(+)
	0.010608	0.077846	0.01003	0.640979	0.009099	0.66565	0.010314	0.698484	0.008985	0.391491
	0.010309	0.07559	0.009931	0.663927	0.00899	0.678136	0.010042	0.682022	0.008256	0.381016
	0.011707	0.080838	0.010575	0.718112	0.009793	0.759698	0.010118	0.695568	0.009294	0.423001
substrate	substrate 5
variant	wt		5_1		5_2		5_3		5_4		5_5		5_6
	(-)	(+)	(-)	(+)	(-)	(+)	(-)	(+)	(-)	(+)	(-)	(+)	(-)	(+)
	0.010608	0.010663	0.007732	0.008837	0.465723	0.368031	0.007644	0.008892	0.007692	0.007444	0.008966	0.008973	0.304642	0.245872
	0.010309	0.009937	0.007894	0.007811	0.46828	0.363467	0.008025	0.008009	0.007129	0.007228	0.00914	0.008447	0.344462	0.234018
	0.011707	0.01037	0.009445	0.007515	0.54328	0.273359	0.00934	0.007685	0.007459	0.00708	0.009822	0.008144	0.342831	0.223917
	variant	(i)			(+ 7)
		minus			plus
	wt	0.018023	0.017459	0.017687	0.02095	0.020442	0.019418
	7_2	0.029545	0.028507	0.029021	0.226564	0.215954	0.208739
	7_3	0.083014	0.082265	0.082323	0.566744	0.527363	0.512496
	7_4	0.206564	0.205883	0.21209	0.868039	0.790871	0.792344
	7_5	0.17177	0.172684	0.174025	0.830686	0.765886	0.765308
	7_1	0.138294	0.135948	0.138214	0.870193	0.818737	0.827948
	7_6	0.307009	0.300351	0.316325	0.942449	0.886448	0.893732
	7_7	0.284415	0.277517	0.291165	1.01098	0.967621	0.960818
	7_8	0.153568	0.142008	0.154833	0.787932	0.779677	0.745782
	variant	(i)			(+ 8)
	wt	0.018814	0.018575	0.018	0.021234	0.020989	0.020258
	8_2	0.03327	0.032243	0.033604	0.640249	0.609311	0.621926
	8_1	0.359442	0.352994	0.366797	1.32384	1.2883	1.26217
	8_3	0.38508	0.382774	0.382611	1.31122	1.25543	1.24616
	8_4	0.428964	0.429936	0.431999	1.26313	1.2358	1.22008
	variant	(-)			(+ 9)
	wt	0.018814	0.018575	0.018	0.029953	0.030081	0.029034
	9_2	0.950564	0.926451	0.908254	0.014274	0.012977	0.012073
	9_3	1.00591	1.01438	0.989728	0.013215	0.011233	0.010686
	9_1	1.1432	1.15389	1.14673	0.014329	0.011716	0.011574
	9_4	0.432484	0.368245	0.365657	0.012253	0.011027	0.011028
	9_5	0.95025	0.925975	0.944796	0.014037	0.011982	0.012298
	9_6	0.924513	0.859775	0.848104	0.014737	0.01296	0.013272
	variant	(-)			(+ 10)
	wt	0.018939	0.015793	0.017263	0.016953	0.016314	0.012176
	10_2	0.206701	0.200585	0.211119	1.04197	1.03576	0.860407
	10_3	0.134239	0.128119	0.133844	1.0361	1.04404	0.870805
	10_1	0.09812	0.098044	0.100566	0.974394	0.972259	0.827129
	10_4	0.185236	0.179561	0.191989	0.827708	0.794287	0.660238
	10_5	0.153031	0.147512	0.162141	0.667176	0.665717	0.515882
	10_6	0.128422	0.119104	0.130347	0.773782	0.78038	0.623073
		(-)			(+ 11)
	wt	0.018939	0.015793	0.017263	0.016496	0.015686	0.016132
	11_1	0.02647	0.025181	0.0244	0.010394	0.010567	0.011563
	11_2	0.06537	0.061126	0.060764	0.035481	0.0367	0.037184
	11_3	0.05422	0.055111	0.050281	0.012529	0.011853	0.013386
	11_4	0.010048	0.009535	0.009279	0.009888	0.00988	0.011272
	11_5	0.021003	0.019776	0.019584	0.013901	0.01373	0.014661

## Sheet: SI 45 a
			wt GFP	GFP N150TAG
		4 mM BocK	+	-	+
			90641.2	1246.23	72997.4
			91268.8	1217.34	72981.1
			89491.2	1217.95	70068.6

## Sheet: qPCR Fig 4d and SI 6
	input				pulldown
	at		wt		at		wt
	(-)	1	(-)	1	(-)	1	(-)	1
replicate 1	251000000000	231000000000	220000000000	243000000000	6390000	11900000	47200000	5380000000
replicate 2	263000000000	266000000000	248000000000	218000000000	11300000	26500000	71700000	4620000000
replicate 3	276000000000	241000000000	248000000000	274000000000	12800000	22000000	73100000	7940000000
replicate 4	673000000000	299000000000	277000000000	261000000000	5710000	13800000	43400000	5460000000
replicate 5	438000000000	255000000000	228000000000	235000000000	14400000	17400000	43500000	4600000000
replicate 6	287000000000	280000000000	310000000000	254000000000	10600000	20800000	48600000	5690000000

## Sheet: qPCR 4e and RBS opti 
	orig RBS				RBS1				RBS2				RBS3
	cbzk_rs1	cbzk_rs2	cbzk_rs3	cbzk_rs4	cbzk_rs1	cbzk_rs2	cbzk_rs3	cbzk_rs4	cbzk_rs1	cbzk_rs2	cbzk_rs3	cbzk_rs4	cbzk_rs1	cbzk_rs2	cbzk_rs3	cbzk_rs4
replicate 1	3.03033e+07	437990950	390795925	583491850	1.11028e+06	2.73885e+06	4.43167e+06	63952750	3.43079e+06	4.42837e+07	8.64683e+07	232845625	6.12359e+06	4.55087e+07	6.86224e+07	522224150
replicate 2	3.61533e+07	331806200	313280725	365501125	970502	2.77015e+06	5.29105e+06	83859450	3.12875e+06	3.57152e+07	8.36852e+07	232304375	4.74696e+06	3.25444e+07	4.28723e+07	163443900

## Sheet: Densitometry Acylation
				measured aereas under the peak					normalised values to 4 mM BocK with wt PylRS
	ncM conc	ncM	PylRS
	0 mM	1 BocK	wt PylRS	0	0	0	0		0	0	0	0
	1 mM			0.38591	0.378285	0.409641	0.404028		0.706014	0.692065	0.749429	0.739161
	2 mM			0.499024	0.514321	0.523802	0.524864		0.912955	0.940941	0.958286	0.960227
	4 mM			0.549255	0.535812	0.553357	0.54799		1.00485	0.980257	1.01235	1.00254
	0 mM	13	13_1	0.068932	0.046002	0.0500224	0.0654379		0.12611	0.0841597	0.091515	0.119717
	1 mM			0.121972	0.144657	0.10743	0.134443		0.223146	0.264647	0.196541	0.245961
	2 mM			0.15522	0.176545	0.167385	0.188183		0.283971	0.322985	0.306227	0.344277
	4 mM			0.190897	0.205686	0.212478	0.203011		0.349242	0.376298	0.388725	0.371405
	0 mM	13	13_1evol1	0.0685921	0.121297	0.105276	0.108857		0.125488	0.221911	0.192601	0.199152
	1 mM			0.156017	0.17723	0.189662	0.165626		0.28543	0.324239	0.346982	0.303009
	2 mM			0.181435	0.210906	0.205119	0.207789		0.331932	0.385848	0.375262	0.380146
	4 mM			0.246235	0.238929	0.243053	0.247716		0.450482	0.437116	0.444661	0.453192
	0 mM	14	14_1	0.0619793	0.0401025	0.0532599	0.0501926		0.11339	0.0733667	0.0974379	0.0918264
	1 mM			0.170814	0.198521	0.221693	0.205215		0.312501	0.36319	0.405582	0.375437
	2 mM			0.223799	0.246456	0.2437	0.243883		0.409437	0.450886	0.445844	0.446178
	4 mM			0.235056	0.254344	0.257283	0.25708		0.43003	0.465318	0.470693	0.470324
	0 mM	15	15_1	0.021914	0.0147151	0.0220286	0.0173147		0.0400912	0.0269209	0.0403009	0.0316769
	1 mM			0.115221	0.113565	0.151908	0.150139		0.210795	0.207764	0.277913	0.274676
	2 mM			0.179831	0.220959	0.209631	0.206908		0.328997	0.404239	0.383516	0.378534
	4 mM			0.233858	0.221896	0.25827	0.225335		0.427839	0.405954	0.4725	0.412247
	0 mM	16	16_1	0	0	0	0		0	0	0	0
	1 mM			0.129372	0.101566	0.136427	0.121736		0.236683	0.185813	0.24959	0.222714
	2 mM			0.173859	0.146145	0.140895	0.134857		0.318072	0.267369	0.257765	0.246718
	4 mM			0.14971	0.152232	0.173089	0.132733		0.273891	0.278505	0.316663	0.242832
	0 mM	17	17_1	0.250439	0.223678	0.197932	0.18393		0.458173	0.409214	0.362113	0.336496
	1 mM			0.310546	0.271843	0.289809	0.248369		0.568138	0.497331	0.5302	0.454386
	2 mM			0.302002	0.302387	0.257775	0.228343		0.552507	0.553211	0.471594	0.417749
	4 mM			0.296649	0.312765	0.282364	0.281334		0.542713	0.572197	0.516579	0.514695
	0 mM	18	18_1	0	0	0	0		0	0	0	0
	1 mM			0	0.049374	0.054084	0.055676		0	0.0903287	0.0989456	0.101858
	2 mM			0.07345	0.096287	0.081543	0.077452		0.134375	0.176155	0.149181	0.141697
	4 mM			0.094501	0.099654	0.095091	0.094333		0.172888	0.182315	0.173967	0.17258
	0 mM	19	19_1	0	0	0	0.067804		0	0	0	0.124046
	1 mM			0.049221	0.133953	0.122559	0.108423		0.0900488	0.245064	0.224219	0.198358
	2 mM			0.114239	0.093174	0.12615	0.147822		0.208998	0.17046	0.230789	0.270437
	4 mM			0.126678	0.115179	0.142808	0.147016		0.231755	0.210718	0.261264	0.268963
	0 mM	20	20_1	0	0	0	0		0	0	0	0
	1 mM			0.11595	0.105357	0.140463	0.134316		0.212128	0.192749	0.256974	0.245728
	2 mM			0.11857	0.105221	0.131912	0.137396		0.216921	0.1925	0.24133	0.251363
	4 mM			0.133153	0.114795	0.137215	0.115316		0.243601	0.210015	0.251032	0.210968
