# Supplementary material for: Adding α,α-disubstituted and β-linked monomers to the genetic code of an organism
Source: Nature. 2024 Jan 10;625(7995):603–10. doi: 10.1038/s41586-023-06897-6 (PMC10794150; doi:10.1038/s41586-023-06897-6)
Supplement: Supplementary file 4 — List of plasmids and oligonucleotides used in this study. [file 41586_2023_6897_MOESM4_ESM.xlsx]

## Sheet: Plasmids
name		promoter1	gene_1	promoter2	gene_2		origin		resistance
PylT		GlnS		lpp	MmtRNA-Pyl-CUA		pMB1		spectinomycin
PylRS_PylT		GlnS	MmPylRS	lpp	MmtRNA-Pyl-CUA		pMB1		spectinomycin
5'stem8		lpp	5'half of stRNAPyl 8 bp stem	araC	GFP(150TAG)His6		p15a		tetracyclin
5'stem10		lpp	5'half of stRNAPyl 10 bp stem	araC	GFP(150TAG)His6		p15a		tetracyclin
5'stem12		lpp	5'half of stRNAPyl 12 bp stem	araC	GFP(150TAG)His6		p15a		tetracyclin
5'stem14		lpp	5'half of stRNAPyl 14 bp stem	araC	GFP(150TAG)His6		p15a		tetracyclin
3'stem8		lpp	3'half of stRNAPyl 8 bp stem	GlnS	MmPylRS		pMB1		spectinomycin
3'stem10		lpp	3'half of stRNAPyl 10 bp stem	GlnS	MmPylRS		pMB1		spectinomycin
3'stem12		lpp	3'half of stRNAPyl 12 bp stem	GlnS	MmPylRS		pMB1		spectinomycin
3'stem14		lpp	3'half of stRNAPyl 14 bp stem	GlnS	MmPylRS		pMB1		spectinomycin
loop-alaW-alaX		lpp	loop-alaW-alaX cis stRNA	GlnS	MmPylRS		pMB1		spectinomycin
loop-argY-argZ		lpp	loop-argY-argZ cis stRNA	GlnS	MmPylRS		pMB1		spectinomycin
loop-glnW-MetL		lpp	loop-glnW-MetL cis stRNA	GlnS	MmPylRS		pMB1		spectinomycin
loop-leuP-LeuV		lpp	loop-leuP-LeuV cis stRNA	GlnS	MmPylRS		pMB1		spectinomycin
loop-Cm-gln		lpp	loop-Cm-gln cis stRNA	GlnS	MmPylRS		pMB1		spectinomycin
loop-Cm-gly		lpp	loop-Cm-gly cis stRNA	GlnS	MmPylRS		pMB1		spectinomycin
stmRNA Fusion		T7	Mm_stmRNA				ColE1		ampicillin
stmRNA Fusion_RBS1		T7	RBS_1 Mm_stmRNA				ColE1		ampicillin
stmRNA Fusion_RBS2		T7	RBS_2 Mm_stmRNA				ColE1		ampicillin
stmRNA Fusion_RBS3		T7	RBS_3 Mm_stmRNA				ColE1		ampicillin
stmRNA Fusion_RBS4		T7	RBS_4 Mm_stmRNA				ColE1		ampicillin
GFP_150TAG CAT dual reporter		araC	GFP(150TAG)His6	cat	chloramphenicol acetyl transferase		p15a		tetracyclin
GFP_150TAG reporter		araC	GFP(150TAG)His6				p15a		apramycin
GFP_3TAG_ap		araC	GFP(3TAG)His6				p15a		apramycin

## Sheet: Oligonucleotides
primer name	primer sequence	description
cy3_tREX_probe
pylrs_rt	AAAAAGGTCTCCGTTGTAGTAAGATTCAGAACGAGCAGC
goldengate_insert_1	AAAAAGGTCTCCGTGTTTAACTTTCAGCAGACGTTCC
goldengate_insert_2	AAAAAGGTCTCCCGAACTGTCTAAACAGATCTTCCG
goldengate_backbone_1	AAAAAGGTCTCAACACGACTTCAAAAACATCAAACGTGC
goldengate_backbone_2	AAAAAGGTCTCGTTCGGTGTCGTTGTCGATACCCATACG
library_primer_1	TGGAAGAATTCACCATGCTGnnkTTCTGCCAGATGGGTTCTGGTTGC	Lib1 and Lib2 position A fw
library_primer_2	CAGCATGGTGAATTCTTCCAGGTGTTCTTTACC	Lib1 and Lib2 position A rv
library_primer_3	ggaaaggtctcCGAACCTGnnkAACTACnnkCGTAAACTGGACCGTGCTCTGCCGG	Lib1 and Lib2 position B fw
library_primer_4	ggaaaggtctcGGTTCGGmnnCAGmnnCGGACGCAGGCAGAAGTTTTTGTCAACACG	Lib2 position B rv
library_primer_5	ggaaaggtctcGGTTCGGAGCCAGCATCGGACGC	Lib1 position B rv
library_primer_6	GGAAAGGTCTCGGTATCGACTTCAAAATCGTTGGTGACTCTTGCATGGTTTACGGTGACACCCTGGACGTTATGCACGGTGACCTGGAACTGTCTTCTGCTNNKGTTGGTCCGATCCCGC	lib3D and 4D position A fw
library_primer_7	GGAAAGGTCTCGGTATCGACTTCAAAATCGTTGGTGACTCTTGCATGGTTTTTGGTGACACCCTGGACGTTATGCACGGTGACCTGGAACTGTCTTCTGCTNNKGTTGGTCCGATCCCGC
library_primer_8	GGAAAGGTCTCGGTATCGACTTCAAAATCGTTGGTGACTCTTGCATGGTTTTGGGTGACACCCTGGACGTTATGCACGGTGACCTGGAACTGTCTTCTGCTNNKGTTGGTCCGATCCCGC
library_primer_9	GGAAAGGTCTCGGTATCGACTTCAAAATCGTTGGTGACTCTTGCATGGTTTACGGTGACACCCTGGACGTTATGCACGGTGACCTGGAACTGTCTACTGCTNNKGTTGGTCCGATCCCGC
library_primer_10	GGAAAGGTCTCGGTATCGACTTCAAAATCGTTGGTGACTCTTGCATGGTTTTTGGTGACACCCTGGACGTTATGCACGGTGACCTGGAACTGTCTACTGCTNNKGTTGGTCCGATCCCGC
library_primer_11	GGAAAGGTCTCGGTATCGACTTCAAAATCGTTGGTGACTCTTGCATGGTTTTGGGTGACACCCTGGACGTTATGCACGGTGACCTGGAACTGTCTACTGCTNNKGTTGGTCCGATCCCGC
library_primer_12	GGAAAGGTCTCGATACCCAGGTGGTTCAGGAAGTCGGTGATGATAGATTCCAGGTTTTCACGGGTGCAACCAGAACCCATCTGMNNGAAGTTCAGCATGGTGAATTCTTCCAGGTGTTC	lib3D and 4D position A rv
library_primer_13	GGAAAGGTCTCGATACCCAGGTGGTTCAGGAAGTCGGTGATGATAGATTCCAGGTTTTCACGGGTGCAACCAGAACCCATCTGMNNGAAAGCCAGCATGGTGAATTCTTCCAGGTGTTC
library_primer_14	GGAAAGGTCTCGATACCCAGGTGGTTCAGGAAGTCGGTGATGATAGATTCCAGGTTTTCACGGGTGCAACCAGAACCCATCTGMNNGAATTCCAGCATGGTGAATTCTTCCAGGTGTTC
library_primer_15	GGAAAGGTCTCGATACCCAGGTGGTTCAGGAAGTCGGTGATGATAGATTCCAGGTTTTCACGGGTGCAACCAGAACCCATCTGMNNGAAGCACAGCATGGTGAATTCTTCCAGGTGTTC
library_primer_16	GGAAAGGTCTCGATACCCAGGTGGTTCAGGAAGTCGGTGATGATAGATTCCAGGTTTTCACGGGTGCAACCAGAACCCATCTGMNNGAACCCCAGCATGGTGAATTCTTCCAGGTGTTC
library_primer_17	GGAAAGGTCTCGATACCCAGGTGGTTCAGGAAGTCGGTGATGATAGATTCCAGGTTTTCACGGGTGCAACCAGAACCCATCTGMNNGAAAGACAGCATGGTGAATTCTTCCAGGTGTTC
library_primer_18	GGAAAGGTCTCGATACCCAGGTGGTTCAGGAAGTCGGTGATGATAGATTCCAGGTTTTCACGGGTGCAACCAGAACCCATCTGMNNGAAAGTCAGCATGGTGAATTCTTCCAGGTGTTC
library_primer_19	GGAAAGGTCTCGATACCCAGGTGGTTCAGGAAGTCGGTGATGATAGATTCCAGGTTTTCACGGGTGCAACCAGAACCCATCTGMNNGAAAACCAGCATGGTGAATTCTTCCAGGTGTTC
library_primer_20	GGAAAGGTCTCGATACCCAGGTGGTTCAGGAAGTCGGTGATGATAGATTCCAGGTTTTCACGGGTGCAACCAGAACCCATCTGMNNGAATTGCAGCATGGTGAATTCTTCCAGGTGTTC
library_primer_21	GGAAAGGTCTCGATACCCAGGTGGTTCAGGAAGTCGGTGATGATAGATTCCAGGTTTTCACGGGTGCAACCAGAACCCATCTGMNNGAAGTTCAGTTGGGTGAATTCTTCCAGGTGTTC
library_primer_22	GGAAAGGTCTCGATACCCAGGTGGTTCAGGAAGTCGGTGATGATAGATTCCAGGTTTTCACGGGTGCAACCAGAACCCATCTGMNNGAAAGCCAGTTGGGTGAATTCTTCCAGGTGTTC
library_primer_23	GGAAAGGTCTCGATACCCAGGTGGTTCAGGAAGTCGGTGATGATAGATTCCAGGTTTTCACGGGTGCAACCAGAACCCATCTGMNNGAATTCCAGTTGGGTGAATTCTTCCAGGTGTTC
library_primer_24	GGAAAGGTCTCGATACCCAGGTGGTTCAGGAAGTCGGTGATGATAGATTCCAGGTTTTCACGGGTGCAACCAGAACCCATCTGMNNGAAGCACAGTTGGGTGAATTCTTCCAGGTGTTC
library_primer_25	GGAAAGGTCTCGATACCCAGGTGGTTCAGGAAGTCGGTGATGATAGATTCCAGGTTTTCACGGGTGCAACCAGAACCCATCTGMNNGAACCCCAGTTGGGTGAATTCTTCCAGGTGTTC
library_primer_26	GGAAAGGTCTCGATACCCAGGTGGTTCAGGAAGTCGGTGATGATAGATTCCAGGTTTTCACGGGTGCAACCAGAACCCATCTGMNNGAAAGACAGTTGGGTGAATTCTTCCAGGTGTTC
library_primer_27	GGAAAGGTCTCGATACCCAGGTGGTTCAGGAAGTCGGTGATGATAGATTCCAGGTTTTCACGGGTGCAACCAGAACCCATCTGMNNGAAAGTCAGTTGGGTGAATTCTTCCAGGTGTTC
library_primer_28	GGAAAGGTCTCGATACCCAGGTGGTTCAGGAAGTCGGTGATGATAGATTCCAGGTTTTCACGGGTGCAACCAGAACCCATCTGMNNGAAAACCAGTTGGGTGAATTCTTCCAGGTGTTC
library_primer_29	GGAAAGGTCTCGATACCCAGGTGGTTCAGGAAGTCGGTGATGATAGATTCCAGGTTTTCACGGGTGCAACCAGAACCCATCTGMNNGAATTGCAGTTGGGTGAATTCTTCCAGGTGTTC
library_primer_30	GGAAAGGTCTCGCTCCGAACNNKtacAACTACNNKCGTAAACTGGACCGTGCTCTGCCGG	lib4D position B fw
library_primer_31	GGAAAGGTCTCGCTCCGAACNNKNNKAACTACctgCGTAAACTGGACCGTGCTCTGCCGG	lib3D position B fw
library_primer_32	GGAAAGGTCTCCGGAGCCAGCATCGGACG	lib3D and lib4D position B rv
library_primer_33	GGAAAGGTCTCCCGTGCTACCGTAAAGAATCTGACGGTAAAGAACACCTGGAAGAATTCACCATGCTGNNKTTCNNKCAGATGGGTTCTGGTTGCACCCG	lib13 position A fw
library_primer_34	GGAAAGGTCTCCCGTGCTACCGTAAAGAATCTGACGGTAAAGAACACCTGGAAGAATTCACCCAACTGNNKTTCNNKCAGATGGGTTCTGGTTGCACCCG
library_primer_35	GGAAAGGTCTCGCACGGACCGATTTCGAAGATTTTGATCGGGTCCGGCAGAGCACGGTCCAGTTTACGMNNGTAGTTMNNCAGGTTCGGAGCCAGCATCGG	lib13 position A rv
library_primer_36	GGAAAGGTCTCCTTCTGCTDBKGTTGGTCCGATCCCGCTGGACC	lib13 position B fw
library_primer_37	GGAAAGGTCTCCTTCTGCTAAAGTTGGTCCGATCCCGCTGGACC
library_primer_38	GGAAAGGTCTCCAGAAGACAGTTCCAGGTCACCGTGC	lib13 position B rv
library_primer_39	GGAAAGGTCTCCTTCGAAATCGGTCCGTGCTACCGTAAAGAATCTGACGGTAAAGAACACCTGGAAGAATTCACCATGCTGAACTTCNDTCAGATGGGTTCTGGTTGCACCCG	lib14 fw position A
library_primer_40	GGAAAGGTCTCCTTCGAAATCGGTCCGTGCTACCGTAAAGAATCTGACGGTAAAGAACACCTGGAAGAATTCACCATGCTGGAATTCNDTCAGATGGGTTCTGGTTGCACCCG
library_primer_41	GGAAAGGTCTCCTTCGAAATCGGTCCGTGCTACCGTAAAGAATCTGACGGTAAAGAACACCTGGAAGAATTCACCATGCTGTCTTTCNDTCAGATGGGTTCTGGTTGCACCCG
library_primer_42	GGAAAGGTCTCCTTCGAAATCGGTCCGTGCTACCGTAAAGAATCTGACGGTAAAGAACACCTGGAAGAATTCACCATGCTGACTTTCNDTCAGATGGGTTCTGGTTGCACCCG
library_primer_43	GGAAAGGTCTCCTTCGAAATCGGTCCGTGCTACCGTAAAGAATCTGACGGTAAAGAACACCTGGAAGAATTCACCATGCTGGCTTTCNDTCAGATGGGTTCTGGTTGCACCCG
library_primer_44	GGAAAGGTCTCCTTCGAAATCGGTCCGTGCTACCGTAAAGAATCTGACGGTAAAGAACACCTGGAAGAATTCACCATGCTGGGGTTCNDTCAGATGGGTTCTGGTTGCACCCG
library_primer_45	GGAAAGGTCTCCTTCGAAATCGGTCCGTGCTACCGTAAAGAATCTGACGGTAAAGAACACCTGGAAGAATTCACCATGCTGTGCTTCNDTCAGATGGGTTCTGGTTGCACCCG
library_primer_46	GGAAAGGTCTCCTTCGAAATCGGTCCGTGCTACCGTAAAGAATCTGACGGTAAAGAACACCTGGAAGAATTCACCATGCTGGTTTTCNDTCAGATGGGTTCTGGTTGCACCCG
library_primer_47	GGAAAGGTCTCCTTCGAAATCGGTCCGTGCTACCGTAAAGAATCTGACGGTAAAGAACACCTGGAAGAATTCACCCAACTGAACTTCNDTCAGATGGGTTCTGGTTGCACCCG
library_primer_48	GGAAAGGTCTCCTTCGAAATCGGTCCGTGCTACCGTAAAGAATCTGACGGTAAAGAACACCTGGAAGAATTCACCCAACTGGAATTCNDTCAGATGGGTTCTGGTTGCACCCG
library_primer_49	GGAAAGGTCTCCTTCGAAATCGGTCCGTGCTACCGTAAAGAATCTGACGGTAAAGAACACCTGGAAGAATTCACCCAACTGTCTTTCNDTCAGATGGGTTCTGGTTGCACCCG
library_primer_50	GGAAAGGTCTCCTTCGAAATCGGTCCGTGCTACCGTAAAGAATCTGACGGTAAAGAACACCTGGAAGAATTCACCCAACTGACTTTCNDTCAGATGGGTTCTGGTTGCACCCG
library_primer_51	GGAAAGGTCTCCTTCGAAATCGGTCCGTGCTACCGTAAAGAATCTGACGGTAAAGAACACCTGGAAGAATTCACCCAACTGGCTTTCNDTCAGATGGGTTCTGGTTGCACCCG
library_primer_52	GGAAAGGTCTCCTTCGAAATCGGTCCGTGCTACCGTAAAGAATCTGACGGTAAAGAACACCTGGAAGAATTCACCCAACTGGGGTTCNDTCAGATGGGTTCTGGTTGCACCCG
library_primer_53	GGAAAGGTCTCCTTCGAAATCGGTCCGTGCTACCGTAAAGAATCTGACGGTAAAGAACACCTGGAAGAATTCACCCAACTGTGCTTCNDTCAGATGGGTTCTGGTTGCACCCG
library_primer_54	GGAAAGGTCTCCTTCGAAATCGGTCCGTGCTACCGTAAAGAATCTGACGGTAAAGAACACCTGGAAGAATTCACCCAACTGGTTTTCNDTCAGATGGGTTCTGGTTGCACCCG
library_primer_55	GGAAAGGTCTCTCGAAGATTTTGATCGGGTCCGGCAGAGCACGGTCCAGTTTACGAHNGTAGTTAHNAHNGTTCGGAYNCAGCATCGGACGCAGGCAGAAGTTTTTGTC	lib14 rv position A
library_primer_56	GGAAAGGTCTCTCGAAGATTTTGATCGGGTCCGGCAGAGCACGGTCCAGTTTACGAHNGTAGTTAHNAHNGTTCGGAYNCAGTTCCGGACGCAGGCAGAAGTTTTTGTC
library_primer_57	GGAAAGGTCTCTCGAAGATTTTGATCGGGTCCGGCAGAGCACGGTCCAGTTTACGAHNGTAGTTAHNAHNGTTCGGAYNCAGATCCGGACGCAGGCAGAAGTTTTTGTC
library_primer_58	GGAAAGGTCTCTCGAAGATTTTGATCGGGTCCGGCAGAGCACGGTCCAGTTTACGAHNGTAGTTAHNAHNGTTCGGAYNCAGAGACGGACGCAGGCAGAAGTTTTTGTC
library_primer_59	GGAAAGGTCTCTCGAAGATTTTGATCGGGTCCGGCAGAGCACGGTCCAGTTTACGAHNGTAGTTAHNAHNGTTCGGAYNCAGTGACGGACGCAGGCAGAAGTTTTTGTC
library_primer_60	GGAAAGGTCTCTCGAAGATTTTGATCGGGTCCGGCAGAGCACGGTCCAGTTTACGAHNGTAGTTAHNAHNGTTCGGAYNCAGGCACGGACGCAGGCAGAAGTTTTTGTC
library_primer_61	GGAAAGGTCTCTCGAAGATTTTGATCGGGTCCGGCAGAGCACGGTCCAGTTTACGAHNGTAGTTAHNAHNGTTCGGAYNCAGAGCCGGACGCAGGCAGAAGTTTTTGTC
library_primer_62	GGAAAGGTCTCTCGAAGATTTTGATCGGGTCCGGCAGAGCACGGTCCAGTTTACGAHNGTAGTTAHNAHNGTTCGGAYNCAGATTCGGACGCAGGCAGAAGTTTTTGTC
library_primer_63	GGAAAGGTCTCCTTCTGCTGTTGTTGGTCCGATCCCGCTGGACC	lib14 fw position B
library_primer_64	GGAAAGGTCTCCTTCTGCTTTTGTTGGTCCGATCCCGCTGGACC
library_primer_65	GGAAAGGTCTCCTTCTGCTCTCGTTGGTCCGATCCCGCTGGACC
library_primer_66	GGAAAGGTCTCCTTCTGCTGCTGTTGGTCCGATCCCGCTGGACC
library_primer_67	GGAAAGGTCTCCTTCTGCTAAAGTTGGTCCGATCCCGCTGGACC
library_primer_68	GGAAAGGTCTCCTTCTGCTTGCGTTGGTCCGATCCCGCTGGACC
library_primer_69	GGAAAGGTCTCCTTCTGCTTCTGTTGGTCCGATCCCGCTGGACC
library_primer_70	GGAAAGGTCTCCTTCTGCTACTGTTGGTCCGATCCCGCTGGACC
NGS1	aatgatacggcgaccaccgagatctacacctctctattcgtcggcagcgtcagatgtgtataagagacagccgaactgtctaaacagatcttccg
NGS2	caagcagaagacggcatacgagattcgccttagtctcgtgggctcggagatgtgtataagagacagcgtgtttaactttcagcagacgttcc
